# Supplementary material for: 7C: Computational Chromosome Conformation Capture by Correlation of ChIP-seq at CTCF motifs
Source: BMC Genomics. 2019 Oct 25;20:777. doi: 10.1186/s12864-019-6088-0 (PMC6814980; doi:10.1186/s12864-019-6088-0)
Supplement: Supplementary file 2 — Additional file 2: Table S2. Metadata of ChIP-seq experiments from ENCODE human HeLa cells with accession ID and download link. [file 12864_2019_6088_MOESM2_ESM.tsv]

TF	Biosample term name	Output type	File accession	File download URL	Experiment accession	Lab	File format	date	Assay	Biosample term id	Biosample type	Biosample life stage	Biosample sex	Biosample Age	Biosample organism	Biosample treatments	Biosample subcellular fraction term name	Biosample phase	Biosample synchronization stage	Experiment target	Antibody accession	Library made from	Library depleted in	Library extraction method	Library lysis method	Library crosslinking method	Library strand specific	Experiment date released	Project.x	RBNS protein concentration	Library fragmentation method	Library size range	Biological replicate(s)	Technical replicate.x	Read length	Mapped read length	Run type	Paired end	Paired with	Derived from	Size	Lab.x	md5sum	dbxrefs	Assembly	Platform	Controlled by	File Status	Audit WARNING
CTCF	HeLa-S3	fold change over control	ENCFF004JXY	https://www.encodeproject.org/files/ENCFF004JXY/@@download/ENCFF004JXY.bigWig	ENCSR000DUB	ENCODE Processing Pipeline	bigWig	2011-03-17	ChIP-seq	EFO:0002791	immortalized cell line	adult	female	31 year	Homo sapiens	NA	NA	G1b	NA	CTCF-human	ENCAB000AFP	DNA	NA	see document	see document	NA	False	2011-03-17	ENCODE	NA	NA	NA	1, 2	NA	NA	NA	NA	NA	NA	ENCFF111FGZ, ENCFF122HJS, ENCFF872VKZ	204732141	ENCODE Processing Pipeline	6bde790e2e5d5a47e492a59739da7b0b	NA	hg19	NA	NA	released	inconsistent platforms, low read length, mild to moderate bottlenecking, moderate library complexity, control low read depth
EP300	HeLa-S3	signal	ENCFF000XJK	https://www.encodeproject.org/files/ENCFF000XJK/@@download/ENCFF000XJK.bigWig	ENCSR000ECV	Michael Snyder, Stanford	bigWig	2011-10-29	ChIP-seq	EFO:0002791	immortalized cell line	adult	female	31 year	Homo sapiens	NA	NA	NA	NA	EP300-human	ENCAB000AJO	DNA	NA	see document	see document	NA	False	2011-10-29	ENCODE	NA	NA	NA	NA	NA	NA	NA	NA	NA	NA	NA	239231324	Michael Snyder, Stanford	2e513d1f543eed5c8dbbbf3b7cbfd98d	NA	hg19	NA	NA	released	low read length
POLR2A	HeLa-S3	fold change over control	ENCFF959MZN	https://www.encodeproject.org/files/ENCFF959MZN/@@download/ENCFF959MZN.bigWig	ENCSR000BGO	ENCODE Processing Pipeline	bigWig	2011-07-18	ChIP-seq	EFO:0002791	immortalized cell line	adult	female	31 year	Homo sapiens	NA	NA	NA	NA	POLR2A-human	ENCAB000AOC	DNA	NA	see document	see document	NA	False	2011-07-18	ENCODE	NA	NA	NA	1, 2	NA	NA	NA	NA	NA	NA	ENCFF044MEQ, ENCFF452GJT, ENCFF713XOH	507126494	ENCODE Processing Pipeline	1b988796d6b1c84581850fbae34e1aa7	NA	hg19	NA	NA	released	low read length, low read depth
RAD21	HeLa-S3	signal	ENCFF000XKM	https://www.encodeproject.org/files/ENCFF000XKM/@@download/ENCFF000XKM.bigWig	ENCSR000EDE	Michael Snyder, Stanford	bigWig	2011-10-29	ChIP-seq	EFO:0002791	immortalized cell line	adult	female	31 year	Homo sapiens	NA	NA	NA	NA	RAD21-human	ENCAB000AKG	DNA	NA	see document	see document	NA	False	2011-10-29	ENCODE	NA	NA	NA	NA	NA	NA	NA	NA	NA	NA	NA	177637151	Michael Snyder, Stanford	c082e370285967d82f9bba64c0efae16	NA	hg19	NA	NA	released	low read length
STAT1	HeLa-S3	signal	ENCFF000XLN	https://www.encodeproject.org/files/ENCFF000XLN/@@download/ENCFF000XLN.bigWig	ENCSR000EZK	Sherman Weissman, Yale	bigWig	2011-10-29	ChIP-seq	EFO:0002791	immortalized cell line	adult	female	31 year	Homo sapiens	interferon gamma	NA	NA	NA	STAT1-human	ENCAB000ALF	DNA	NA	see document	see document	NA	False	2011-10-29	ENCODE	NA	NA	NA	NA	NA	NA	NA	NA	NA	NA	NA	330842694	Sherman Weissman, Yale	399b45694baacd28bae4191fe0044929	NA	hg19	NA	NA	released	NA
ZNF143	HeLa-S3	signal	ENCFF000XNZ	https://www.encodeproject.org/files/ENCFF000XNZ/@@download/ENCFF000XNZ.bigWig	ENCSR000ECO	Michael Snyder, Stanford	bigWig	2011-10-29	ChIP-seq	EFO:0002791	immortalized cell line	adult	female	31 year	Homo sapiens	NA	NA	NA	NA	ZNF143-human	ENCAB000AMR	DNA	NA	see document	see document	NA	False	2011-10-29	ENCODE	NA	NA	NA	NA	NA	NA	NA	NA	NA	NA	NA	404162863	Michael Snyder, Stanford	0dc8d15cf32084cc2d49e3711bbb7468	NA	hg19	NA	NA	released	low read length
[truncated: 31 more columns]
