# Supplementary material for: 7C: Computational Chromosome Conformation Capture by Correlation of ChIP-seq at CTCF motifs
Source: BMC Genomics. 2019 Oct 25;20:777. doi: 10.1186/s12864-019-6088-0 (PMC6814980; doi:10.1186/s12864-019-6088-0)
Supplement: Supplementary file 3 — Additional file 3: Table S3. Accession numbers and download URLs for data sets used in data type comparisons. [file 12864_2019_6088_MOESM3_ESM.tsv]

name	file_exists	file_accession	data_type	TF	output_type	download_url	filePath
ChIP_seq_STAT1_signal_p_value	TRUE	ENCFF846UHE	ChIP-seq	STAT1	signal p-value	https://www.encodeproject.org/files/ENCFF846UHE/@@download/ENCFF846UHE.bigWig	data/ENCODE/Experiments/ENCFF846UHE.bigWig
ChIP_seq_STAT1_signal	TRUE	ENCFF000WEQ	ChIP-seq	STAT1	signal	https://www.encodeproject.org/files/ENCFF000WEQ/@@download/ENCFF000WEQ.bigWig	data/ENCODE/Experiments/ENCFF000WEQ.bigWig
ChIP_seq_STAT1_fold_change_over_control	TRUE	ENCFF867IGT	ChIP-seq	STAT1	fold change over control	https://www.encodeproject.org/files/ENCFF867IGT/@@download/ENCFF867IGT.bigWig	data/ENCODE/Experiments/ENCFF867IGT.bigWig
ChIP_seq_STAT1_signal_UCSC	TRUE	wgEncodeSydhTfbsGm12878Stat1StdSig	ChIP-seq	STAT1	signal_UCSC	http://hgdownload.cse.ucsc.edu/goldenPath/hg19/encodeDCC/wgEncodeSydhTfbs/wgEncodeSydhTfbsGm12878Stat1StdSig.bigWig	data/ENCODE/UCSC/wgEncodeSydhTfbsGm12878Stat1StdSig.bigWig
ChIP_seq_CTCF_signal_p_value	TRUE	ENCFF952FQV	ChIP-seq	CTCF	signal p-value	https://www.encodeproject.org/files/ENCFF952FQV/@@download/ENCFF952FQV.bigWig	data/ENCODE/Experiments/ENCFF952FQV.bigWig
ChIP_seq_CTCF_signal	TRUE	ENCFF000ARJ	ChIP-seq	CTCF	signal	https://www.encodeproject.org/files/ENCFF000ARJ/@@download/ENCFF000ARJ.bigWig	data/ENCODE/Experiments/ENCFF000ARJ.bigWig
ChIP_seq_CTCF_raw_signal	TRUE	ENCFF001HHT	ChIP-seq	CTCF	raw signal	https://www.encodeproject.org/files/ENCFF001HHT/@@download/ENCFF001HHT.bigWig	data/ENCODE/Experiments/ENCFF001HHT.bigWig
ChIP_seq_CTCF_fold_change_over_control	TRUE	ENCFF629AAF	ChIP-seq	CTCF	fold change over control	https://www.encodeproject.org/files/ENCFF629AAF/@@download/ENCFF629AAF.bigWig	data/ENCODE/Experiments/ENCFF629AAF.bigWig
ChIP_seq_CTCF_base_overlap_signal	TRUE	ENCFF000ROP	ChIP-seq	CTCF	base overlap signal	https://www.encodeproject.org/files/ENCFF000ROP/@@download/ENCFF000ROP.bigWig	data/ENCODE/Experiments/ENCFF000ROP.bigWig
ChIP_seq_CTCF_signal_UCSC	TRUE	wgEncodeSydhTfbsGm12878Ctcfsc15914c20StdSig	ChIP-seq	CTCF	signal_UCSC	http://hgdownload.cse.ucsc.edu/goldenPath/hg19/encodeDCC/wgEncodeSydhTfbs/wgEncodeSydhTfbsGm12878Ctcfsc15914c20StdSig.bigWig	data/ENCODE/UCSC/wgEncodeSydhTfbsGm12878Ctcfsc15914c20StdSig.bigWig
DNase_seq_DNase_seq_base_overlap_signal	TRUE	ENCFF000SLA	DNase-seq	DNase-seq	base overlap signal	https://www.encodeproject.org/files/ENCFF000SLA/@@download/ENCFF000SLA.bigWig	data/ENCODE/open_chromatin/ENCFF000SLA.bigWig
DNase_seq_DNase_seq_signal	TRUE	ENCFF000SLH	DNase-seq	DNase-seq	signal	https://www.encodeproject.org/files/ENCFF000SLH/@@download/ENCFF000SLH.bigWig	data/ENCODE/open_chromatin/ENCFF000SLH.bigWig
ChIP_seq_input_input	TRUE	wgEncodeEH000625	ChIP-seq	input	input	http://hgdownload.cse.ucsc.edu/goldenPath/hg19/encodeDCC/wgEncodeSydhTfbs/wgEncodeSydhTfbsGm12878InputStdSig.bigWig	data/ENCODE/input/wgEncodeSydhTfbsGm12878InputStdSig.bigWig
ChIP_seq_RAD21_fold_change_over_control	TRUE	ENCFF567EGK	ChIP-seq	RAD21	fold change over control	https://www.encodeproject.org/files/ENCFF567EGK/@@download/ENCFF567EGK.bigWig	data/ENCODE/Experiments/ENCFF567EGK.bigWig
ChIP_seq_RAD21_qfraq	TRUE	wgEncodeSydhTfbsGm12878Rad21IggrabAlnRep1	ChIP-seq	RAD21	qfraq	http://hgdownload.cse.ucsc.edu/goldenPath/hg19/encodeDCC/wgEncodeSydhTfbs/wgEncodeSydhTfbsGm12878Rad21IggrabAlnRep1.bam	data/ENCODE/bam/wgEncodeSydhTfbsGm12878Rad21IggrabAlnRep1.bam-qfrags_allChr_chip.bed.sorted.bedGraph.bw
ChIP_seq_RAD21_shifted_reads	TRUE	wgEncodeSydhTfbsGm12878Rad21IggrabAlnRep1	ChIP-seq	RAD21	shifted_reads	http://hgdownload.cse.ucsc.edu/goldenPath/hg19/encodeDCC/wgEncodeSydhTfbs/wgEncodeSydhTfbsGm12878Rad21IggrabAlnRep1.bam	data/ENCODE/bam/wgEncodeSydhTfbsGm12878Rad21IggrabAlnRep1.bam-shifted-reads_allChr_chip.bed.sorted.bedGraph.bw
ChIP_seq_STAT1_qfraq	TRUE	wgEncodeSydhTfbsGm12878Stat1StdAlnRep1	ChIP-seq	STAT1	qfraq	http://hgdownload.cse.ucsc.edu/goldenPath/hg19/encodeDCC/wgEncodeSydhTfbs/wgEncodeSydhTfbsGm12878Stat1StdAlnRep1.bam	data/ENCODE/bam/wgEncodeSydhTfbsGm12878Stat1StdAlnRep1.bam-qfrags_allChr_chip.bed.sorted.bedGraph.bw
ChIP_seq_STAT1_shifted_reads	TRUE	wgEncodeSydhTfbsGm12878Stat1StdAlnRep1	ChIP-seq	STAT1	shifted_reads	http://hgdownload.cse.ucsc.edu/goldenPath/hg19/encodeDCC/wgEncodeSydhTfbs/wgEncodeSydhTfbsGm12878Stat1StdAlnRep1.bam	data/ENCODE/bam/wgEncodeSydhTfbsGm12878Stat1StdAlnRep1.bam-shifted-reads_allChr_chip.bed.sorted.bedGraph.bw
ChIP_seq_CTCF_qfraq	TRUE	wgEncodeSydhTfbsGm12878Ctcfsc15914c20StdAlnRep1	ChIP-seq	CTCF	qfraq	http://hgdownload.cse.ucsc.edu/goldenPath/hg19/encodeDCC/wgEncodeSydhTfbs/wgEncodeSydhTfbsGm12878Ctcfsc15914c20StdAlnRep1.bam	data/ENCODE/bam/wgEncodeSydhTfbsGm12878Ctcfsc15914c20StdAlnRep1.bam-qfrags_allChr_chip.bed.sorted.bedGraph.bw
ChIP_seq_CTCF_shifted_reads	TRUE	wgEncodeSydhTfbsGm12878Ctcfsc15914c20StdAlnRep1	ChIP-seq	CTCF	shifted_reads	http://hgdownload.cse.ucsc.edu/goldenPath/hg19/encodeDCC/wgEncodeSydhTfbs/wgEncodeSydhTfbsGm12878Ctcfsc15914c20StdAlnRep1.bam	data/ENCODE/bam/wgEncodeSydhTfbsGm12878Ctcfsc15914c20StdAlnRep1.bam-shifted-reads_allChr_chip.bed.sorted.bedGraph.bw
ChIP_nexus_RAD21_qfraq	TRUE	SRR2312570	ChIP-nexus	RAD21	qfraq	NA	data/Tang2015/SRR2312570.flexcat_matched_barcode.fastq.bowtie2.hg19_filtered.bam-qfrags_allChr_chip.bed.sorted.bedGraph.bw
ChIP_nexus_RAD21_shifted_reads	TRUE	SRR2312570	ChIP-nexus	RAD21	shifted_reads	NA	data/Tang2015/SRR2312570.flexcat_matched_barcode.fastq.bowtie2.hg19_filtered.bam-shifted-reads_allChr_chip.bed.sorted.bedGraph.bw
ChIP_nexus_SMC3_qfraq	TRUE	SRR2312571	ChIP-nexus	SMC3	qfraq	NA	data/Tang2015/SRR2312571.flexcat_matched_barcode.fastq.bowtie2.hg19_filtered.bam-qfrags_allChr_chip.bed.sorted.bedGraph.bw
ChIP_nexus_SMC3_shifted_reads	TRUE	SRR2312571	ChIP-nexus	SMC3	shifted_reads	NA	data/Tang2015/SRR2312571.flexcat_matched_barcode.fastq.bowtie2.hg19_filtered.bam-shifted-reads_allChr_chip.bed.sorted.bedGraph.bw
ChIP_seq_SMC3_fold_change_over_control	TRUE	ENCFF235BXX	ChIP-seq	SMC3	fold change over control	https://www.encodeproject.org/files/ENCFF235BXX/@@download/ENCFF235BXX.bigWig	data/ENCODE/Experiments/ENCFF235BXX.bigWig
ChIP_seq_SMC3_qfraq	TRUE	ENCFF000WDH	ChIP-seq	SMC3	qfraq	https://www.encodeproject.org/files/ENCFF000WDH/@@download/ENCFF000WDH.bam	data/ENCODE/Experiments/ENCFF000WDH.bam-qfrags_allChr_chip.bed.sorted.bedGraph.bw
ChIP_seq_SMC3_shifted_reads	TRUE	ENCFF000WDH	ChIP-seq	SMC3	shifted_reads	https://www.encodeproject.org/files/ENCFF000WDH/@@download/ENCFF000WDH.bam	data/ENCODE/Experiments/ENCFF000WDH.bam-shifted-reads_allChr_chip.bed.sorted.bedGraph.bw
ChIP_seq_ZNF143_fold_change_over_control	TRUE	ENCFF639ZAX	ChIP-seq	ZNF143	fold change over control	https://www.encodeproject.org/files/ENCFF639ZAX/@@download/ENCFF639ZAX.bigWig	data/ENCODE/Experiments/ENCFF639ZAX.bigWig
ChIP_seq_ZNF143_qfraq	TRUE	ENCFF360QES	ChIP-seq	ZNF143	qfraq	https://www.encodeproject.org/files/ENCFF360QES/@@download/ENCFF360QES.bam	data/ENCODE/Experiments/ENCFF360QES.bam-qfrags_allChr_chip.bed.sorted.bedGraph.bw
ChIP_seq_ZNF143_shifted_reads	TRUE	ENCFF360QES	ChIP-seq	ZNF143	shifted_reads	https://www.encodeproject.org/files/ENCFF360QES/@@download/ENCFF360QES.bam	data/ENCODE/Experiments/ENCFF360QES.bam-shifted-reads_allChr_chip.bed.sorted.bedGraph.bw
histone_mark_ChIP_seq_H3K4me1_fold_change_over_control	TRUE	ENCFF682WPF	histone mark ChIP-seq	H3K4me1	fold change over control	https://www.encodeproject.org/files/ENCFF682WPF/@@download/ENCFF682WPF.bigWig	data/ENCODE/Experiments/ENCFF682WPF.bigWig
histone_mark_ChIP_seq_H3K4me3_fold_change_over_control	TRUE	ENCFF674XOM	histone mark ChIP-seq	H3K4me3	fold change over control	https://www.encodeproject.org/files/ENCFF674XOM/@@download/ENCFF674XOM.bigWig	data/ENCODE/Experiments/ENCFF674XOM.bigWig
histone_mark_ChIP_seq_H3K27me3_fold_change_over_control	TRUE	ENCFF167NBF	histone mark ChIP-seq	H3K27me3	fold change over control	https://www.encodeproject.org/files/ENCFF167NBF/@@download/ENCFF167NBF.bigWig	data/ENCODE/Experiments/ENCFF167NBF.bigWig
histone_mark_ChIP_seq_H3K27ac_fold_change_over_control	TRUE	ENCFF180LKW	histone mark ChIP-seq	H3K27ac	fold change over control	https://www.encodeproject.org/files/ENCFF180LKW/@@download/ENCFF180LKW.bigWig	data/ENCODE/Experiments/ENCFF180LKW.bigWig
